# Supplementary material for: Lean Management Improves the Process Efficiency of Controlled Ovarian Stimulation Monitoring in IVF Treatment
Source: J Healthc Eng. 2022 Mar 16;2022:6229181. doi: 10.1155/2022/6229181 (PMC8942643; doi:10.1155/2022/6229181)
Supplement: Supplementary Materials — File S_1 .doc is about preintervention feedback interview guide in Bahasa. File S_2 .doc is about preintervention feedback interview guide in English. [file 6229181.f1.zip]

Archive with 2 entries (2 files):
- 6229181.f1/Supplement_1.docx
- 6229181.f1/Supplement_2.docx
